# Supplementary material for: The Regulatory Mechanism of Feeding a Diet High in Rice Grain on the Growth and microRNA Expression Profiles of the Spleen, Taking Goats as an Artiodactyl Model
Source: Biology (Basel). 2021 Aug 26;10(9):832. doi: 10.3390/biology10090832 (PMC8467863; doi:10.3390/biology10090832)
Supplement: Supplementary file 1 [file biology-10-00832-s001.zip]

Archive with 2 entries (2 files):
- Supplemental figure1.pdf
- Supplemental Table 1 to Table 5.xlsx
