# Supplementary material for: The Regulatory Mechanism of Feeding a Diet High in Rice Grain on the Growth and microRNA Expression Profiles of the Spleen, Taking Goats as an Artiodactyl Model
Source: Biology (Basel). 2021 Aug 26;10(9):832. doi: 10.3390/biology10090832 (PMC8467863; doi:10.3390/biology10090832)
Supplement: Supplementary file 1 [file biology-10-00832-s001.zip › Supplemental Table 1 to Table 5.xlsx]

## Sheet: TS1
Table S1 Overview of reads from raw data to cleaned sequences of small RNA sequences.
Type	NC1			NC2			NC3			NC4			HC1			HC2			HC3			HC4			HC5			HC6
	Total	%		Total	%		Total	%		Total	%		Total	%		Total	%		Total	%		Total	%		Total	%		Total	% of Total
Raw reads	12397343	100		15214790	100		14160489	100		13685771	100		18293215	100		10934447	100		11906635	100		10892043	100		11525390	100		10006287	100
3ADT&length filter	3624175	29.23		2218581	14.58		2188440	15.45		3971510	29.02		2737169	14.96		3329518	30.45		3915718	32.89		2328187	21.38		1711337	14.85		3073653	30.72
Junk reads	34104	0.28		30143	0.2		26739	0.19		25768	0.19		30814	0.17		24867	0.23		19450	0.16		20438	0.19		17111	0.15		24827	0.25
Rfam	530149	4.28		637789	4.19		483925	3.42		726817	5.31		782097	4.28		729211	6.67		720338	6.05		498336	4.58		350745	3.04		494435	4.94
mRNA	2769449	22.34		2305998	15.16		2388173	16.87		2616247	19.12		2716857	14.85		2640027	24.14		2494634	20.95		1376514	12.64		1607645	13.95		2533369	25.32
Repeats	77206	0.62		71558	0.47		48844	0.34		120120	0.88		105450	0.58		121807	1.11		119030	1		58893	0.54		44053	0.38		89780	0.9
valid reads	5541325	44.7		10132918	66.6		9148194	64.6		6458476	47.19		12143434	66.38		4329673	39.6		4869597	40.9		6739898	61.88		7891472	68.47		3965371	39.63
NC: Normal concentrated diet; HC: High concentrated diet.

## Sheet: TS2
Table S2 The differentially expressed miRNAs between NC group and HC group.
miRNA name	miRNA sequence	Up/down	Fold_change(SARA(mean)/Control(mean))	Log2(fold change)	P value
chi-miR-107-3p	AGCAGCATTGTACAGGGCTAT	up	1.23158	0.300515	0.00229325
PC-5p-33384_55	AGATCTGTCCTGAAACCAGCA	up	3.52946	1.81945	0.0184385
chi-miR-191-3p	CTGCGCTTGGATTTCGTTCCC	up	1.3809	0.46561	0.0199449
bta-miR-6123	TGCCAAGCCCACGTTCAAAGG	up	1.31773	0.398055	0.0202481
chi-miR-15b-5p	TAGCAGCACATCATGGTTTACA	up	1.12298	0.167327	0.0252744
hsa-miR-512-3p_R+1	AAGTGCTGTCATAGCTGAGGTCT	up	∞	∞	0.0271249
chi-miR-296-3p	AGGGTTGGGCGGAGGCTTTCCT	up	1.38083	0.465538	0.0313309
chi-miR-326-3p_1ss21CT	CCTCTGGGCCCTTCCTCCAGT	up	1.2387	0.308825	0.0409203
chi-miR-433	ATCATGATGGGCTCCTCGGTGT	up	1.42066	0.506559	0.0490246
chi-miR-30b-5p	TGTAAACATCCTACACTCAGCT	down	0.798694	-0.324285	0.00533281
bta-miR-30d_R-4	TGTAAACATCCCCGACTGGA	down	0.842765	-0.246799	0.00944133
chi-miR-1468-5p	CTCCGTTTGCCTGTTTTGCTGA	down	0.753636	-0.40806	0.0103909
chi-miR-101-5p	TCAGTTATCACAGTGCTGATGC	down	0.432945	-1.20775	0.0131423
mdo-miR-139-5p_R+5	TCTACAGTGCATGTGTCTCCAGT	down	0.240797	-2.05411	0.0167142
bta-mir-2284f-p3_1ss6CA	AAAACACGAACAAACTTTT	down	0.203667	-2.29572	0.0181449
PC-3p-10204_250	AAAACACGAACAAACTTTTCG	down	0.476128	-1.07058	0.0219082
chi-miR-145-3p_L+2R-1	GGATTCCTGGAAATACTGTTCT	down	0.805354	-0.312306	0.0229525
chi-miR-92a-5p	AGGTTGGGATCAGTTGCAATGCT	down	0.765994	-0.384595	0.025913
PC-3p-5622_465	TCGAGCCTGACAGATCACACA	down	0.59033	-0.760407	0.0294736
chi-miR-502a_R-1_1ss11AG	ATGCACCTGGGCAAGGATT	down	0.734622	-0.444925	0.0294983
PC-3p-25559_85	AAAAACCCGAACGAGCTCTTT	down	0.373717	-1.41998	0.0494028
∞ indicates target was not detected in the NC group samples.

## Sheet: TS3
	Table S3 The top20 enriched KEGG terms of the differentially expressed microRNAs in the spleen tissues
	Pathway Id	Pathway description	Significant gene number	Total significant gene number	Backgroud gene number	Total background gene number	P value of Fisher's Exact Test	Gene list
1	ko04010	MAPK signaling pathway	386	6269	694	14981	5.36986e-14	CASP3;CDC42;MAPK1;STMN2
2	ko05200	Pathways in cancer	309	6269	545	14981	8.58014e-13	CASP3;CDC42;MAPK1;CDK6;CXCR4
3	ko04014	Ras signaling pathway	199	6269	327	14981	2.09324e-12	ABL2;CDC42;MAPK1
4	ko04015	Rap1 signaling pathway	183	6269	299	14981	8.00298e-12	MAPK1
5	ko04068	FoxO signaling pathway	173	6269	284	14981	5.16947e-11	MAPK1
6	ko05205	Proteoglycans in cancer	184	6269	308	14981	1.30742e-10	CASP3; CDC42; MAPK1
7	ko04510	Focal adhesion	353	6269	658	14981	3.05255e-10	CDC42;ITGBL1;MAPK1
8	ko04211	Longevity regulating pathway - mammal	78	6269	110	14981	5.86346e-10	None
9	ko05212	Pancreatic cancer	60	6269	80	14981	1.62954e-09	CDC42;CDK6;MAPK1
10	ko04120	Ubiquitin mediated proteolysis	205	6269	358	14981	2.04413e-09	CDC23
11	ko04724	Glutamatergic synapse	86	6269	127	14981	3.10332e-09	MAPK1
12	ko04810	Regulation of actin cytoskeleton	346	6269	654	14981	3.76212e-09	MAPK1
13	ko04360	Axon guidance	167	6269	284	14981	4.77815e-09	CDC42;CXCR4;MAPK1
14	ko04390	Hippo signaling pathway	137	6269	227	14981	1.20024e-08	None
15	ko04520	Adherens junction	108	6269	177	14981	1.86855e-07	CDC42;MAPK1
16	ko05223	Non-small cell lung cancer	56	6269	80	14981	3.12642e-07	CDK6;MAPK1
17	ko04919	Thyroid hormone signaling pathway	95	6269	153	14981	3.18707e-07	MAPK1
18	ko04022	cGMP - PKG signaling pathway	131	6269	224	14981	3.26764e-07	MAPK1
19	ko05215	Prostate cancer	69	6269	105	14981	6.40757e-07	MAPK1
20	ko04921	Oxytocin signaling pathway	122	6269	209	14981	9.38019e-07	MAPK1

## Sheet: TS4
Table S4 Ingredients and nutrient levels of the experimental diets (DM basis)
Item	NC		HC
Ingredients composition (%)
Rice straw		45	10
Rice with shell		33.2	54.3
Soybean meal		9.6	15.7
Wheat bran		6	9.8
Fat powder		3.2	5.2
Calcium carbonate		0.5	0.8
Calcium bicarbonate		1.1	1.8
Sodium chloride		0.6	1
Premixa		1	1.4
Nutrient levelsb, % of DM
Crude protein		13.5	17.6
Crude ash		9.34	9.12
Crude fat		12	11.9
Neutral detergent fiber		49.8	38.4
Acid detergent fiber		36.5	9.51
NFCc		14.83	24.35
NC, normal concentrate diet; HC, High concentrate diet.
a Premix composition per kg diet: 68 mg FeSO4·H2O, 44 mg CuSO4·5H2O, 411 µgCoCl2·6H2O, 1.70 mg KIO3, 211 mg MnSO4·H2O, 126 mg ZnSO4·H2O, 56 µg Na2SeO3, 462 mg MgSO4·7H2O, 737 IU vitamin A, 8.29 mg vitamin E, 4.0 g NaHCO3, 5.1 g carrier zeolite powder.
b Nutrient levels were measured values.
c NFC: Non-fibrous carbohydrate. NFC was calculated in accordance with NFC=DM-(CP+ EE+ Ash+ NDF).

## Sheet: TS5
Table S5 Information of primers used in the real-time quantitative PCR
Genes	Accession no.	Primer sequences (5’-3’)	Length
			(bp)
ABL2	XM_005690924.3	F: TGGGACAGTTCTGCTTCCAC	234
		R:CTCCACCTGATGGCTTCGTT
CASP2	XM_018046844.1	F: GTAAGTGTCTCCCGACGCAT	172
		R:AAAGCGCACCGGGGTTAATA
CASP3	XM_018041755.1	F: GCTCGAGCTCATGCACATTC	288
		R:CTATTGCTAGGAAGGCGGCA
CASP7	XM_005698497.3	F:GTTGCGCTGTCGGCTTTTAG	205
		R:CGACAAAAGAGGAGCGGTCT
CCL28	XM_005694738.3	F:TGCTGCACTGAGGTTTCACA	135
		R:GACACAGACTCTTCTGCGCT
CCNT1	NM_001285696.1	F:GGGCCAACGTCTTAACGTCT	237
		R: AGGTAAGCCTCACTCCTGGT
CDC14A	XM_018045827.1	F:GTTTCATCGCCAACCCGTTC	298
		R:GGAACAGCTTTCACCGGAGT
CDC23	XM_005682987.1	F: TCCTGCACAGTAGCAAGTGG	169
		R:TGTGCTGCCCGATCATACTC
CDC25C	XM_005682989.3	F: TGAAACATCTGGGCAGTCCC	175
		R:GGCAATGACGAGGAGCGATA
CDC42	XM_018055370.1	F:TGCTCTGCACTCACACAGAG	86
		R:TTGGGTTGAGTTTCCGGAGG
CDK6	XM_018047424.1	F:GATGGGTTTCCACCAGGGAG	203
		R:CTTTGTAACCCGATGCTGCG
CDKN2AIPNL	XM_018050385.1	F:TGACTTCGCTGAGCAGTTCC	300
		R:AGCTCTTCTGGCTGGTTCTA
CXCR4	XM_005676186.2	F:AGCAGGTAGCAAAGTGACCC	163
		R:CGGAAGCAGGGTTCCTTCAT
IFNGR1	XM_018053256.1	F: ACACAGAAGGAAATGGGTCAA	197
		R: AACTTGGTGCCTTCTCGCTT
ITGBL1	XM_018056382.1	F:CTCCACTTGAGGGGTTTGGTA	125
		R: ACAAACACCCAGGCGTACAG
MAPK1	XM_018044368.1	F:GCAGTACTACGATCCAAGCGA	250
		R:CTCAGAGGAGTCAGGTGGACA
MRE11A	XM_013969384.2	F:AAACTGATCAAAGAGGCTCAA	201
		R:TGAAATGTTTCCGTTTTTCCCG
NEK3	XM_005687474.3	F:TTCAGTGATCACCCGCTGTC	155
		R:CCCTTACCTTTGGCCCCATT
RHOV	XM_018054431.1	F:CCTTTCACTGCCCGCTCTTA	282
		R:TGCCCAGCTATTCTTCAGGC
STMN2	XM_005689118.2	F:AGGAAAACCGTGAGGCGAAT	92
		R:CAGCTCCTTGTTCCTACGCA
AKR1B1	NM_001314287.1	F:AGTACTGCAACTCCAAGGGC	123
		R:CTGCAATCGCTTTGATCCCG
LGMN	XM_005695335.3	F:AAGTCAGTGCGGGAAATCGT	144
		R:GTGCCAGTTGAAGCAGTGTG
CPPED1	XM_005697514.3	F:CTCCCAGTTCCTGTACGACG	297
		R:GACACCACCATGTCGAGGTT
ERP44	XM_005683921.3	F:GGCCTCTCTGGAAGTTGTCC	226
		R:GCATCTGAGGTCGGGTAAGG
GAPDH	XM_005680968.3	F:TGCCCGTTCGACAGATAGC	235
		R:TTGACTGTGCCGTGGAACTT
ABL2, ABL proto-oncogene 2; CASP2, Caspase 2; CASP3, Caspase 3; CASP7, Caspase 7; CCL28, Chemokine (C-C motif) ligand 28; CCNT1, Cyclin T1; CDC14A, Cell division cycle 14A; CDC23, Cell division cycle 23; CDC25C, Cell division cycle 25C; CDC42, Cell division cycle 42; CDK6, cyclin-dependent kinase 6; CDKN2AIPNL, CDKN2A interacting protein N-terminal like; CXCR4, chemokine (C-X-C motif) receptor4; …
